# Supplementary material for: Chemical Composition, Antioxidant Activity, Anti-Fatigue Function and Mechanism of Pomegranate Peel Polyphenols on Exercise-Induced Fatigue in Mice
Source: Foods. 2026 May 3;15(9):1576. doi: 10.3390/foods15091576 (PMC13163272; doi:10.3390/foods15091576)
Supplement: Supplementary file 1 [file foods-15-01576-s001.zip]

Archive with 1 entries (1 files):
- foods-4246274-supplementary.pdf
